# Supplementary material for: The prevalence and concentration of Salmonella enterica in poultry litter in the southern United States
Source: PLoS One. 2022 May 26;17(5):e0268231. doi: 10.1371/journal.pone.0268231 (PMC9135211; doi:10.1371/journal.pone.0268231)
Supplement: S1 Table — (XLSX) [file pone.0268231.s001.xlsx]

## Sheet: Sheet 1
Batch No.	State	Farm ID	Date Collected	Pile number	Sample Location with in Pile	Depth (inches)	Temp c	Manure Storage type	Salmonella present (+/-)	MPN/g			Farm (Location) type	(animal intrusion)	pile length (ft)	pile width(ft)	pile Height (ft)	Pile size ft^3	Age of Pile (days)	Time sitting undisturbed		protection	Humidity (%)	Type of Location	Precip. (past 24 h)	Unusual weather conditions	Notable external influences on pile/windrow
		#4 farm ID skipped											type	protection
1	GA	1	2017-08-31	1	surface	0	ambient	In barn with flock present	Yes	8.2			poultry house broiler/breeder	fully enclosed	poultry house (400 x 40?)		Surface of sawdust on floor		<24 hours	0 hours		fully enclosed house		Breeder house		None
1	GA	1	2017-08-31	1	surface	0	ambient	In barn with flock present	Yes	460			poultry house broiler/breeder	fully enclosed	poultry house (400 x 40?)		Surface of sawdust on floor		<24 hours	0 hours		fully enclosed house		Breeder house		None
1	GA	1	2017-08-31	1	surface	0	ambient	In barn with flock present	Yes	<0.45			poultry house broiler/breeder	fully enclosed	poultry house (400 x 40?)		Surface of sawdust on floor		<24 hours	0 hours		fully enclosed house		Breeder house		None
1	GA	1	2017-08-31	1	surface	0	ambient	In barn with flock present	Yes	<0.45			poultry house broiler/breeder	fully enclosed	poultry house (400 x 40?)		Surface of sawdust on floor		<24 hours	0 hours		fully enclosed house		Breeder house		None
1	GA	1	2017-08-31	1	surface	0	ambient	In barn with flock present	No	.			poultry house broiler/breeder	fully enclosed	poultry house (400 x 40?)		Surface of sawdust on floor		<24 hours	0 hours		fully enclosed house		Breeder house		None
1	GA	1	2017-08-31	1	surface	0	ambient	In barn with flock present	No	.			poultry house broiler/breeder	fully enclosed	poultry house (400 x 40?)		Surface of sawdust on floor		<24 hours	0 hours		fully enclosed house		Breeder house		None
1	GA	1	2017-08-31	1	surface	0	ambient	In barn with flock present	No	.			poultry house broiler/breeder	fully enclosed	poultry house (400 x 40?)		Surface of sawdust on floor		<24 hours	0 hours		fully enclosed house		Breeder house		None
1	GA	1	2017-08-31	2	surface	0	ambient	In barn with flock present	Yes	120			poultry house broiler/breeder	fully enclosed	poultry house (400 x 40?)		Surface of sawdust on floor		<24 hours	0 hours		fully enclosed house		Breeder house		None
1	GA	1	2017-08-31	2	surface	0	ambient	In barn with flock present	Yes	<0.45			poultry house broiler/breeder	fully enclosed	poultry house (400 x 40?)		Surface of sawdust on floor		<24 hours	0 hours		fully enclosed house		Breeder house		None
1	GA	1	2017-08-31	2	surface	0	ambient	In barn with flock present	Yes	<0.45			poultry house broiler/breeder	fully enclosed	poultry house (400 x 40?)		Surface of sawdust on floor		<24 hours	0 hours		fully enclosed house		Breeder house		None
1	GA	1	2017-08-31	2	surface	0	ambient	In barn with flock present	No	.			poultry house broiler/breeder	fully enclosed	poultry house (400 x 40?)		Surface of sawdust on floor		<24 hours	0 hours		fully enclosed house		Breeder house		None
1	GA	1	2017-08-31	2	surface	0	ambient	In barn with flock present	Yes	<0.45			poultry house broiler/breeder	fully enclosed	poultry house (400 x 40?)		Surface of sawdust on floor		<24 hours	0 hours		fully enclosed house		Breeder house		None
1	GA	1	2017-08-31	2	surface	0	ambient	In barn with flock present	No	.			poultry house broiler/breeder	fully enclosed	poultry house (400 x 40?)		Surface of sawdust on floor		<24 hours	0 hours		fully enclosed house		Breeder house		None
1	GA	1	2017-08-31	2	surface	0	ambient	In barn with flock present	No	.			poultry house broiler/breeder	fully enclosed	poultry house (400 x 40?)		Surface of sawdust on floor		<24 hours	0 hours		fully enclosed house		Breeder house		None
1	GA	1	2017-08-31	3	surface	0	ambient	In barn with flock present	No	.			poultry house broiler/breeder	fully enclosed	poultry house (400 x 40?)		Surface of sawdust on floor		<24 hours	0 hours		fully enclosed house		Breeder house		None
1	GA	1	2017-08-31	3	surface	0	ambient	In barn with flock present	No	.			poultry house broiler/breeder	fully enclosed	poultry house (400 x 40?)		Surface of sawdust on floor		<24 hours	0 hours		fully enclosed house		Breeder house		None
1	GA	1	2017-08-31	3	surface	0	ambient	In barn with flock present	Yes	<0.45			poultry house broiler/breeder	fully enclosed	poultry house (400 x 40?)		Surface of sawdust on floor		<24 hours	0 hours		fully enclosed house		Breeder house		None
1	GA	1	2017-08-31	3	surface	0	ambient	In barn with flock present	Yes	<0.45			poultry house broiler/breeder	fully enclosed	poultry house (400 x 40?)		Surface of sawdust on floor		<24 hours	0 hours		fully enclosed house		Breeder house		None
1	GA	1	2017-08-31	3	surface	0	ambient	In barn with flock present	No	.			poultry house broiler/breeder	fully enclosed	poultry house (400 x 40?)		Surface of sawdust on floor		<24 hours	0 hours		fully enclosed house		Breeder house		None
1	GA	1	2017-08-31	3	surface	0	ambient	In barn with flock present	No	.			poultry house broiler/breeder	fully enclosed	poultry house (400 x 40?)		Surface of sawdust on floor		<24 hours	0 hours		fully enclosed house		Breeder house		None
1	GA	1	2017-08-31	3	surface	0	ambient	In barn with flock present	Yes	<0.45			poultry house broiler/breeder	fully enclosed	poultry house (400 x 40?)		Surface of sawdust on floor		<24 hours	0 hours		fully enclosed house		Breeder house		None
2	GA	2	2017-10-19	1	Toe 1	0	39.9	Windrow	No	.			Cotton Farm	none	80	10	3	2400	3 weeks	0 days		No		Cotton farm, litter piled in rows		None
2	GA	2	2017-10-19	1	Toe 2	0	36.7	Windrow	No	.			Cotton Farm	none	80	10	3	2400	3 weeks	0 days		No		Cotton farm, litter piled in rows		None
2	GA	2	2017-10-19	1	Gut 3	12	53.3	Windrow	No	.			Cotton Farm	none	80	10	3	2400	3 weeks	0 days		No		Cotton farm, litter piled in rows		None
2	GA	2	2017-10-19	1	Gut 4	24	50.9	Windrow	Yes	>280000			Cotton Farm	none	80	10	3	2400	3 weeks	0 days		No		Cotton farm, litter piled in rows		None
2	GA	2	2017-10-19	1	Gut 5	36	44	Windrow	Yes	>280000			Cotton Farm	none	80	10	3	2400	3 weeks	0 days		No		Cotton farm, litter piled in rows		None
2	GA	2	2017-10-19	1	Gut 6	36	39.7	Windrow	Yes	>280000			Cotton Farm	none	80	10	3	2400	3 weeks	0 days		No		Cotton farm, litter piled in rows		None
2	GA	2	2017-10-19	1	Gut 7	36	37.9	Windrow	Yes	>280000			Cotton Farm	none	80	10	3	2400	3 weeks	0 days		No		Cotton farm, litter piled in rows		None
2	GA	2	2017-10-19	2	Toe 8	0	32.5	Windrow	No	.			Cotton Farm	none	80	10	3	2400	3 weeks	0 days		No		Cotton farm, litter piled in rows		None
2	GA	2	2017-10-19	2	Toe 9	0	33.9	Windrow	No	.			Cotton Farm	none	80	10	3	2400	3 weeks	0 days		No		Cotton farm, litter piled in rows		None
2	GA	2	2017-10-19	2	Gut 10	12	57.2	Windrow	No	.			Cotton Farm	none	80	10	3	2400	3 weeks	0 days		No		Cotton farm, litter piled in rows		None
2	GA	2	2017-10-19	2	Gut 11	24	52.2	Windrow	No	.			Cotton Farm	none	80	10	3	2400	3 weeks	0 days		No		Cotton farm, litter piled in rows		None
2	GA	2	2017-10-19	2	Gut 12	36	53.3	Windrow	No	.			Cotton Farm	none	80	10	3	2400	3 weeks	0 days		No		Cotton farm, litter piled in rows		None
2	GA	2	2017-10-19	2	Gut 13	36	50.3	Windrow	No	.			Cotton Farm	none	80	10	3	2400	3 weeks	0 days		No		Cotton farm, litter piled in rows		None
2	GA	2	2017-10-19	2	Gut 14	36	48.3	Windrow	No	.			Cotton Farm	none	80	10	3	2400	3 weeks	0 days		No		Cotton farm, litter piled in rows		None
2	GA	2	2017-10-19	3	Toe15	0	28.9	Windrow	No	.			Cotton Farm	none	80	10	3	2400	3 weeks	0 days		No		Cotton farm, litter piled in rows		None
2	GA	2	2017-10-19	3	Toe16	0	35.6	Windrow	Yes	44000			Cotton Farm	none	80	10	3	2400	3 weeks	0 days		No		Cotton farm, litter piled in rows		None
2	GA	2	2017-10-19	3	Gut 17	12	50.5	Windrow	No	.			Cotton Farm	none	80	10	3	2400	3 weeks	0 days		No		Cotton farm, litter piled in rows		None
2	GA	2	2017-10-19	3	Gut 18	24	45.9	Windrow	No	.			Cotton Farm	none	80	10	3	2400	3 weeks	0 days		No		Cotton farm, litter piled in rows		None
2	GA	2	2017-10-19	3	Gut 19	36	41.6	Windrow	No	.			Cotton Farm	none	80	10	3	2400	3 weeks	0 days		No		Cotton farm, litter piled in rows		None
2	GA	2	2017-10-19	3	Gut 20	36	39.9	Windrow	No	.			Cotton Farm	none	80	10	3	2400	3 weeks	0 days		No		Cotton farm, litter piled in rows		None
2	GA	2	2017-10-19	3	Gut 21	36	40	Windrow	No	.			Cotton Farm	none	80	10	3	2400	3 weeks	0 days		No		Cotton farm, litter piled in rows		None
3	AL	3	2017-11-06	1	.	.	.	all samples in one bag	No	.			.						x	x	x	x
3	AL	3	2017-11-06	1	.	.	.	all samples in one bag	No	.			.						x	x	x	x
3	AL	3	2017-11-06	1	.	.	.	all samples in one bag	No	.			.						x	x	x	x
3	AL	3	2017-11-06	1	.	.	.	all samples in one bag	No	.			.						x	x	x	x
3	AL	3	2017-11-06	1	.	.	.	all samples in one bag	No	.			.						x	x	x	x
3	AL	3	2017-11-06	1	.	.	.	all samples in one bag	No	.			.						x	x	x	x
3	AL	3	2017-11-06	1	.	.	.	all samples in one bag	No	.			.						x	x	x	x
3	AL	3	2017-11-06	2	.	.	.	all samples in one bag	No	.			.						x	x	x	x
3	AL	3	2017-11-06	2	.	.	.	all samples in one bag	No	.			.						x	x	x	x
3	AL	3	2017-11-06	2	.	.	.	all samples in one bag	No	.			.						x	x	x	x
3	AL	3	2017-11-06	2	.	.	.	all samples in one bag	No	.			.						x	x	x	x
3	AL	3	2017-11-06	2	.	.	.	all samples in one bag	No	.			.						x	x	x	x
3	AL	3	2017-11-06	2	.	.	.	all samples in one bag	No	.			.						x	x	x	x
3	AL	3	2017-11-06	2	.	.	.	all samples in one bag	No	.			.						x	x	x	x
3	AL	3	2017-11-06	3	.	.	.	all samples in one bag	No	.			.						x	x	x	x
3	AL	3	2017-11-06	3	.	.	.	all samples in one bag	No	.			.						x	x	x	x
3	AL	3	2017-11-06	3	.	.	.	all samples in one bag	No	.			.						x	x	x	x
3	AL	3	2017-11-06	3	.	.	.	all samples in one bag	No	.			.						x	x	x	x
3	AL	3	2017-11-06	3	.	.	.	all samples in one bag	No	.			.						x	x	x	x
3	AL	3	2017-11-06	3	.	.	.	all samples in one bag	No	.			.						x	x	x	x
3	AL	3	2017-11-06	3	.	.	.	all samples in one bag	No	.			.						x	x	x	x
4	AL	5	2017-12-01	1	Toe 1	0	26.9	shed covered on 3 sides	No	.			Broiler chickens	open shed	40	100	3		2 months	x		open dry stack shed
4	AL	5	2017-12-01	1	Toe 2	0	24.2	shed covered on 3 sides	No	.			Broiler chickens	open shed	40	100	3		2 months	x		open dry stack shed
4	AL	5	2017-12-01	1	Gut 3	36	42.7	shed covered on 3 sides	No	.			Broiler chickens	open shed	40	100	3		2 months	x		open dry stack shed
4	AL	5	2017-12-01	1	Gut 4	36	46.8	shed covered on 3 sides	No	.			Broiler chickens	open shed	40	100	3		2 months	x		open dry stack shed
4	AL	5	2017-12-01	1	Gut 5	12	35.2	shed covered on 3 sides	No	.			Broiler chickens	open shed	40	100	3		2 months	x		open dry stack shed
4	AL	5	2017-12-01	1	Gut 6	24	38.3	shed covered on 3 sides	No	.			Broiler chickens	open shed	40	100	3		2 months	x		open dry stack shed
4	AL	5	2017-12-01	1	Gut 7	48	42.6	shed covered on 3 sides	No	.			Broiler chickens	open shed	40	100	3		2 months	x		open dry stack shed
4	AL	5	2017-12-01	2	Toe 8	0	29.9	shed covered on 3 sides	No	.			Broiler chickens	open shed	40	100	3		5 months	x		open dry stack shed
4	AL	5	2017-12-01	2	Toe 9	0	29.9	shed covered on 3 sides	No	.			Broiler chickens	open shed	40	100	3		5 months	x		open dry stack shed
4	AL	5	2017-12-01	2	Gut 10	4	31.4	shed covered on 3 sides	No	.			Broiler chickens	open shed	40	100	3		5 months	x		open dry stack shed
4	AL	5	2017-12-01	2	Gut 11	4	X	shed covered on 3 sides	No	.			Broiler chickens	open shed	40	100	3		5 months	x		open dry stack shed
4	AL	5	2017-12-01	2	Gut 12	2	31.1	shed covered on 3 sides	No	.			Broiler chickens	open shed	40	100	3		5 months	x		open dry stack shed
4	AL	5	2017-12-01	2	Gut 13	X	X	shed covered on 3 sides	No	.			Broiler chickens	open shed	40	100	3		5 months	x		open dry stack shed
4	AL	5	2017-12-01	2	Gut 14	X	X	shed covered on 3 sides	No	.			Broiler chickens	open shed	40	100	3		5 months	x		open dry stack shed
4	AL	5	2017-12-01	3	Toe15	0	41.3	stored in broiler house	Yes	>280000			Broiler chickens	house w/o birds	55	500	Surface of sawdust on floor		1 week	x		enclosed house
4	AL	5	2017-12-01	3	Toe16	0	41.4	stored in broiler house	No	.			Broiler chickens	house w/o birds	55	500	Surface of sawdust on floor		1 week	x		enclosed house
4	AL	5	2017-12-01	3	Gut 17	12	47.7	stored in broiler house	No	.			Broiler chickens	house w/o birds	55	500	Surface of sawdust on floor		1 week	x		enclosed house
4	AL	5	2017-12-01	3	Gut 18	48	49	stored in broiler house	No	.			Broiler chickens	house w/o birds	55	500	Surface of sawdust on floor		1 week	x		enclosed house
4	AL	5	2017-12-01	3	Gut 19	24	39.1	stored in broiler house	No	.			Broiler chickens	house w/o birds	55	500	Surface of sawdust on floor		1 week	x		enclosed house
4	AL	5	2017-12-01	3	Gut 20	24	46.4	stored in broiler house	No	.			Broiler chickens	house w/o birds	55	500	Surface of sawdust on floor		1 week	x		enclosed house
4	AL	5	2017-12-01	3	Gut 21	12	55.1	stored in broiler house	No	.			Broiler chickens	house w/o birds	55	500	Surface of sawdust on floor		1 week	x		enclosed house
5	AL	6	2017-12-01	1	Toe 1	0	20.1	pile	No	.			poultry house	open shed	40	70	10		3 months	x		open shed
5	AL	6	12/12017	1	Toe 2	0	20.1	pile	No	.			poultry house	open shed	40	70	10		3 months	x		open shed
5	AL	6	2017-12-01	1	Gut 3	12	23.8	pile	No	.			poultry house	open shed	40	70	10		3 months	x		open shed
5	AL	6	2017-12-01	1	Gut 4	12	21	pile	No	.			poultry house	open shed	40	70	10		3 months	x		open shed
5	AL	6	2017-12-01	1	Gut 5	12	21	pile	No	.			poultry house	open shed	40	70	10		3 months	x		open shed
5	AL	6	2017-12-01	1	Gut 6	12	21	pile	No	.			poultry house	open shed	40	70	10		3 months	x		open shed
5	AL	6	2017-12-01	1	Gut 7	12	22.1	pile	No	.			poultry house	open shed	40	70	10		3 months	x		open shed
5	AL	6	2017-12-01	2	Toe 8	0	24.6	pile	No	.			poultry house	open shed	40	70	10		6 months	x		open shed
5	AL	6	2017-12-01	2	Toe 9	0	24.6	pile	No	.			poultry house	open shed	40	70	10		6 months	x		open shed
5	AL	6	2017-12-01	2	Gut 10	12	42.5	pile	No	.			poultry house	open shed	40	70	10		6 months	x		open shed
5	AL	6	2017-12-01	2	Gut 11	24	45.5	pile	No	.			poultry house	open shed	40	70	10		6 months	x		open shed
5	AL	6	2017-12-01	2	Gut 12	36	44.6	pile	No	.			poultry house	open shed	40	70	10		6 months	x		open shed
5	AL	6	12/12017	2	Gut 13	36	45	pile	No	.			poultry house	open shed	40	70	10		6 months	x		open shed
5	AL	6	2017-12-01	2	Gut 14	36	45	pile	No	.			poultry house	open shed	40	70	10		6 months	x		open shed
5	AL	6	2017-12-01	3	Toe15	0	27.5	pile	No	.			poultry house	open shed	40	70	10		6 months	x		open shed
5	AL	6	2017-12-01	3	Toe16	0	27.5	pile	No	.			poultry house	open shed	40	70	10		6 months	x		open shed
5	AL	6	12/12017	3	Gut 17	12	20.3	pile	No	.			poultry house	open shed	40	70	10		6 months	x		open shed
5	AL	6	2017-12-01	3	Gut 18	12	20.4	pile	No	.			poultry house	open shed	40	70	10		6 months	x		open shed
5	AL	6	2017-12-01	3	Gut 19	24	17.9	pile	No	.			poultry house	open shed	40	70	10		6 months	x		open shed
5	AL	6	12/12017	3	Gut 20	18	19.8	pile	No	.			poultry house	open shed	40	70	10		6 months	x		open shed
5	AL	6	2017-12-01	3	Gut 21	12	18.9	pile	No	.			poultry house	open shed	40	70	10		6 months	x		open shed
6	TX	7	2018-01-15	1	surface	0	13.9	pile	No	.			Poultry layers,pasture flock	none					1 week	0 hours		none		pasture flock with birds present		Incoming ice storm but samples collected prior to storm
6	TX	7	2018-01-15	1	surface	0	13.9	pile	No	.			Poultry layers,pasture flock	none					1 week	0 hours		none		pasture flock with birds present		Incoming ice storm but samples collected prior to storm
6	TX	7	2018-01-15	1	surface	0	13.9	pile	No	.			Poultry layers,pasture flock	none					1 week	0 hours		none		pasture flock with birds present		Incoming ice storm but samples collected prior to storm
6	TX	7	2018-01-15	1	surface	0	13.9	pile	No	.			Poultry layers,pasture flock	none					1 week	0 hours		none		pasture flock with birds present		Incoming ice storm but samples collected prior to storm
6	TX	7	2018-01-15	1	surface	0	13.9	pile	No	.			Poultry layers,pasture flock	none					1 week	0 hours		none		pasture flock with birds present		Incoming ice storm but samples collected prior to storm
6	TX	7	2018-01-15	1	surface	0	13.9	pile	No	.			Poultry layers,pasture flock	none					1 week	0 hours		none		pasture flock with birds present		Incoming ice storm but samples collected prior to storm
6	TX	7	2018-01-15	1	surface	0	13.9	pile	Yes	>280000			Poultry layers,pasture flock	none					1 week	0 hours		none		pasture flock with birds present		Incoming ice storm but samples collected prior to storm
6	TX	7	2018-01-15	2	surface	0	13.9	pile	No	.			Poultry layers,pasture flock	none					1 week	0 hours		none		pasture flock with birds present		Incoming ice storm but samples collected prior to storm
6	TX	7	2018-01-15	2	surface	0	13.9	pile	Yes	4600			Poultry layers,pasture flock	none					1 week	0 hours		none		pasture flock with birds present		Incoming ice storm but samples collected prior to storm
6	TX	7	2018-01-15	2	surface	0	13.9	pile	Yes	<0.45			Poultry layers,pasture flock	none					1 week	0 hours		none		pasture flock with birds present		Incoming ice storm but samples collected prior to storm
6	TX	7	2018-01-15	2	surface	0	13.9	pile	Yes	320			Poultry layers,pasture flock	none					1 week	0 hours		none		pasture flock with birds present		Incoming ice storm but samples collected prior to storm
6	TX	7	2018-01-15	2	surface	0	13.9	pile	No	.			Poultry layers,pasture flock	none					1 week	0 hours		none		pasture flock with birds present		Incoming ice storm but samples collected prior to storm
6	TX	7	2018-01-15	2	surface	0	13.9	pile	Yes	1100			Poultry layers,pasture flock	none					1 week	0 hours		none		pasture flock with birds present		Incoming ice storm but samples collected prior to storm
6	TX	7	2018-01-15	2	surface	0	13.9	pile	Yes	12000			Poultry layers,pasture flock	none					1 week	0 hours		none		pasture flock with birds present		Incoming ice storm but samples collected prior to storm
6	TX	7	2018-01-15	3	surface	0	13.9	pile	Yes	19			Poultry layers,pasture flock	none					1 week	0 hours		none		pasture flock with birds present		Incoming ice storm but samples collected prior to storm
6	TX	7	2018-01-15	3	surface	0	13.9	pile	No	.			Poultry layers,pasture flock	none					1 week	0 hours		none		pasture flock with birds present		Incoming ice storm but samples collected prior to storm
6	TX	7	2018-01-15	3	surface	0	13.9	pile	No	.			Poultry layers,pasture flock	none					1 week	0 hours		none		pasture flock with birds present		Incoming ice storm but samples collected prior to storm
6	TX	7	2018-01-15	3	surface	0	13.9	pile	Yes	4.6			Poultry layers,pasture flock	none					1 week	0 hours		none		pasture flock with birds present		Incoming ice storm but samples collected prior to storm
6	TX	7	2018-01-15	3	surface	0	13.9	pile	Yes	1.6			Poultry layers,pasture flock	none					1 week	0 hours		none		pasture flock with birds present		Incoming ice storm but samples collected prior to storm
6	TX	7	2018-01-15	3	surface	0	13.9	pile	Yes	8.2			Poultry layers,pasture flock	none					1 week	0 hours		none		pasture flock with birds present		Incoming ice storm but samples collected prior to storm
6	TX	7	2018-01-15	3	surface	0	13.9	pile	No	.			Poultry layers,pasture flock	none					1 week	0 hours		none		pasture flock with birds present		Incoming ice storm but samples collected prior to storm
7	FL	8	2018-01-31	1	surface	0	.	surface samples	No	.			poultry house	none					3 weeks	Sitting undisturbed		none					manure collected from pasture. Flock is moved every week
7	FL	8	2018-01-31	1	surface	0	.	surface samples	No	.			poultry house	none					3 weeks	Sitting undisturbed		none					manure collected from pasture. Flock is moved every week
7	FL	8	2018-01-31	1	surface	0	.	surface samples	No	.			poultry house	none					3 weeks	Sitting undisturbed		none					manure collected from pasture. Flock is moved every week
7	FL	8	2018-01-31	1	surface	0	.	surface samples	No	.			poultry house	none					3 weeks	Sitting undisturbed		none					manure collected from pasture. Flock is moved every week
7	FL	8	2018-01-31	1	surface	0	.	surface samples	No	.			poultry house	none					3 weeks	Sitting undisturbed		none					manure collected from pasture. Flock is moved every week
7	FL	8	2018-01-31	1	surface	0	.	surface samples	No	.			poultry house	none					3 weeks	Sitting undisturbed		none					manure collected from pasture. Flock is moved every week
7	FL	8	2018-01-31	1	surface	0	.	surface samples	No	.			poultry house	none					3 weeks	Sitting undisturbed		none					manure collected from pasture. Flock is moved every week
7	FL	8	2018-01-31	1	surface	0	.	surface samples	No	.			poultry house	none					3 weeks	Sitting undisturbed		none					manure collected from pasture. Flock is moved every week
7	FL	8	2018-01-31	1	surface	0	.	surface samples	No	.			poultry house	none					3 weeks	Sitting undisturbed		none					manure collected from pasture. Flock is moved every week
7	FL	8	2018-01-31	1	surface	0	.	surface samples	No	.			poultry house	none					3 weeks	Sitting undisturbed		none					manure collected from pasture. Flock is moved every week
7	FL	8	2018-01-31	1	surface	0	.	surface samples	No	.			poultry house	none					3 weeks	Sitting undisturbed		none					manure collected from pasture. Flock is moved every week
7	FL	8	2018-01-31	1	surface	0	.	surface samples	No	.			poultry house	none					3 weeks	Sitting undisturbed		none					manure collected from pasture. Flock is moved every week
7	FL	8	2018-01-31	1	surface	0	.	surface samples	No	.			poultry house	none					3 weeks	Sitting undisturbed		none					manure collected from pasture. Flock is moved every week
7	FL	8	2018-01-31	1	surface	0	.	surface samples	No	.			poultry house	none					3 weeks	Sitting undisturbed		none					manure collected from pasture. Flock is moved every week
7	FL	8	2018-01-31	1	surface	0	.	surface samples	No	.			poultry house	none					3 weeks	Sitting undisturbed		none					manure collected from pasture. Flock is moved every week
7	FL	8	2018-01-31	1	surface	0	.	surface samples	No	.			poultry house	none					3 weeks	Sitting undisturbed		none					manure collected from pasture. Flock is moved every week
7	FL	8	2018-01-31	1	surface	0	.	surface samples	No	.			poultry house	none					3 weeks	Sitting undisturbed		none					manure collected from pasture. Flock is moved every week
7	FL	8	2018-01-31	1	surface	0	.	surface samples	No	.			poultry house	none					3 weeks	Sitting undisturbed		none					manure collected from pasture. Flock is moved every week
7	FL	8	2018-01-31	1	surface	0	.	surface samples	No	.			poultry house	none					3 weeks	Sitting undisturbed		none					manure collected from pasture. Flock is moved every week
7	FL	8	2018-01-31	1	surface	0	.	surface samples	No	.			poultry house	none					3 weeks	Sitting undisturbed		none					manure collected from pasture. Flock is moved every week
7	FL	8	2018-01-31	1	surface	0	.	surface samples	No	.			poultry house	none					3 weeks	Sitting undisturbed		none					manure collected from pasture. Flock is moved every week
8	AL	9	2018-02-05	1	Toe 1	0	17.7	pile	No	.			chicken farm	none	20	6	2	240	42	sitting undisturbed		none/cow manure in shed inicated intrustion		dry stack shed
8	AL	9	2018-02-05	1	Toe 2	0	33.1	pile	No	.			chicken farm	none	20	6	2	240	42	sitting undisturbed		none/cow manure in shed inicated intrustion		dry stack shed
8	AL	9	2018-02-05	1	Gut 3	8	27.9	pile	No	.			chicken farm	none	20	6	2	240	42	sitting undisturbed		none/cow manure in shed inicated intrustion		dry stack shed
8	AL	9	2018-02-05	1	Gut 4	12	34	pile	No	.			chicken farm	none	20	6	2	240	42	sitting undisturbed		none/cow manure in shed inicated intrustion		dry stack shed
8	AL	9	2018-02-05	1	Gut 5	12	28.1	pile	No	.			chicken farm	none	20	6	2	240	42	sitting undisturbed		none/cow manure in shed inicated intrustion		dry stack shed
8	AL	9	2018-02-05	1	Gut 6	12	28.9	pile	No	.			chicken farm	none	20	6	2	240	42	sitting undisturbed		none/cow manure in shed inicated intrustion		dry stack shed
8	AL	9	2018-02-05	1	Gut 7	12	31.2	pile	No	.			chicken farm	none	20	6	2	240	42	sitting undisturbed		none/cow manure in shed inicated intrustion		dry stack shed
8	AL	9	2018-02-05	2	Toe 8	0	28.1	pile	No	.			chicken farm	none	15	40	6	3600	112	sitting undisturbed		none/cow manure in shed inicated intrustion		dry stack shed
8	AL	9	2018-02-05	2	Toe 9	0	25.8	pile	No	.			chicken farm	none	15	40	6	3600	112	sitting undisturbed		none/cow manure in shed inicated intrustion		dry stack shed
8	AL	9	2018-02-05	2	Gut 10	12	37.7	pile	No	.			chicken farm	none	15	40	6	3600	112	sitting undisturbed		none/cow manure in shed inicated intrustion		dry stack shed
8	AL	9	2018-02-05	2	Gut 11	12	38.9	pile	No	.			chicken farm	none	15	40	6	3600	112	sitting undisturbed		none/cow manure in shed inicated intrustion		dry stack shed
8	AL	9	2018-02-05	2	Gut 12	6	27	pile	No	.			chicken farm	none	15	40	6	3600	112	sitting undisturbed		none/cow manure in shed inicated intrustion		dry stack shed
8	AL	9	2018-02-05	2	Gut 13	6	27.1	pile	No	.			chicken farm	none	15	40	6	3600	112	sitting undisturbed		none/cow manure in shed inicated intrustion		dry stack shed
8	AL	9	2018-02-05	2	Gut 14	12	37.5	pile	No	.			chicken farm	none	15	40	6	3600	112	sitting undisturbed		none/cow manure in shed inicated intrustion		dry stack shed
8	AL	9	2018-02-05	3	Toe15	0	25.8	shed	No	.			chicken farm	none	15	40	6	3600	112	sitting undisturbed		none/cow manure in shed inicated intrustion		dry stack shed
8	AL	9	2018-02-05	3	Toe16	0	21.4	shed	No	.			chicken farm	none	15	40	6	3600	112	sitting undisturbed		none/cow manure in shed inicated intrustion		dry stack shed
8	AL	9	2018-02-05	3	Gut 17	12	36	shed	No	.			chicken farm	none	15	40	6	3600	112	sitting undisturbed		none/cow manure in shed inicated intrustion		dry stack shed
8	AL	9	2018-02-05	3	Gut 18	6	27.5	shed	No	.			chicken farm	none	15	40	6	3600	112	sitting undisturbed		none/cow manure in shed inicated intrustion		dry stack shed
8	AL	9	2018-02-05	3	Gut 19	12	35.6	shed	No	.			chicken farm	none	15	40	6	3600	112	sitting undisturbed		none/cow manure in shed inicated intrustion		dry stack shed
8	AL	9	2018-02-05	3	Gut 20	12	39.1	shed	No	.			chicken farm	none	15	40	6	3600	112	sitting undisturbed		none/cow manure in shed inicated intrustion		dry stack shed
8	AL	9	2018-02-05	3	Gut 21	6	32	shed	No	.			chicken farm	none	15	40	6	3600	112	sitting undisturbed		none/cow manure in shed inicated intrustion		dry stack shed
9	AL	10	2018-02-05	1	Toe 1	0	32.8	pile	No	.			poultry house	none	7	5	3	105	21	sitting undisturbed		none		dry stack shed
9	AL	10	2018-02-05	1	Toe 2	0	31.3	pile	No	.			poultry house	none	7	5	3	105	21	sitting undisturbed		none		dry stack shed
9	AL	10	2018-02-05	1	Gut 3	12	54.4	pile	No	.			poultry house	none	7	5	3	105	21	sitting undisturbed		none		dry stack shed
9	AL	10	2018-02-05	1	Gut 4	12	47.7	pile	No	.			poultry house	none	7	5	3	105	21	sitting undisturbed		none		dry stack shed
9	AL	10	2018-02-05	1	Gut 5	12	51.7	pile	No	.			poultry house	none	7	5	3	105	21	sitting undisturbed		none		dry stack shed
9	AL	10	2018-02-05	1	Gut 6	18	57.1	pile	No	.			poultry house	none	7	5	3	105	21	sitting undisturbed		none		dry stack shed
9	AL	10	2018-02-05	1	Gut 7	6	48.6	pile	No	.			poultry house	none	7	5	3	105	21	sitting undisturbed		none		dry stack shed
9	AL	10	2018-02-05	2	Toe 8	0	32.8	shed	No	.			poultry house	none	10	40	8	3200	21	sitting undisturbed		none		dry stack shed
9	AL	10	2018-02-05	2	Toe 9	0	no data	shed	No	.			poultry house	none	10	40	8	3200	21	sitting undisturbed		none		dry stack shed
9	AL	10	2018-02-05	2	Gut 10	18	62	shed	No	.			poultry house	none	10	40	8	3200	21	sitting undisturbed		none		dry stack shed
9	AL	10	2018-02-05	2	Gut 11	6	58.6	shed	No	.			poultry house	none	10	40	8	3200	21	sitting undisturbed		none		dry stack shed
9	AL	10	2018-02-05	2	Gut 12	18	41.7	shed	No	.			poultry house	none	10	40	8	3200	21	sitting undisturbed		none		dry stack shed
9	AL	10	2018-02-05	2	Gut 13	12	47.3	shed	No	.			poultry house	none	10	40	8	3200	21	sitting undisturbed		none		dry stack shed
9	AL	10	2018-02-05	2	Gut 14	12	61.4	shed	No	.			poultry house	none	10	40	8	3200	21	sitting undisturbed		none		dry stack shed
9	AL	10	2018-02-05	3	Toe15	0	47.6	shed	No	.			poultry house	none	10	40	10	4000	84-105	sitting undisturbed		none		dry stack shed
9	AL	10	2018-02-05	3	Toe16	0	42.5	shed	No	.			poultry house	none	10	40	10	4000	84-105	sitting undisturbed		none		dry stack shed
9	AL	10	2018-02-05	3	Gut 17	12	44.9	shed	No	.			poultry house	none	10	40	10	4000	84-105	sitting undisturbed		none		dry stack shed
9	AL	10	2018-02-05	3	Gut 18	12	71.1	shed	No	.			poultry house	none	10	40	10	4000	84-105	sitting undisturbed		none		dry stack shed
9	AL	10	2018-02-05	3	Gut 19	18	43.8	shed	No	.			poultry house	none	10	40	10	4000	84-105	sitting undisturbed		none		dry stack shed
9	AL	10	2018-02-05	3	Gut 20	6	44.6	shed	No	.			poultry house	none	10	40	10	4000	84-105	sitting undisturbed		none		dry stack shed
9	AL	10	2018-02-05	3	Gut 21	12	54.1	shed	No	.			poultry house	none	10	40	10	4000	84-105	sitting undisturbed		none		dry stack shed
10	AL	11	2018-02-23	1	Toe 1	0	30.4	Piles in shed	No	.			breeder house	none	50	40	15	30000	70	sitting undisturbed		none		overfilled dry stack shed
10	AL	11	2018-02-23	1	Toe 2	0	27.1	Piles in shed	No	.			breeder house	none	50	40	15	30000	70	sitting undisturbed		none		overfilled dry stack shed
10	AL	11	2018-02-23	1	Gut 3	24	54.7	Piles in shed	No	.			breeder house	none	50	40	15	30000	70	sitting undisturbed		none		overfilled dry stack shed
10	AL	11	2018-02-23	1	Gut 4	12	47.6	Piles in shed	No	.			breeder house	none	50	40	15	30000	70	sitting undisturbed		none		overfilled dry stack shed
10	AL	11	2018-02-23	1	Gut 5	24	52.5	Piles in shed	No	.			breeder house	none	50	40	15	30000	70	sitting undisturbed		none		overfilled dry stack shed
10	AL	11	2018-02-23	1	Gut 6	24	53.8	Piles in shed	No	.			breeder house	none	50	40	15	30000	70	sitting undisturbed		none		overfilled dry stack shed
10	AL	11	2018-02-23	1	Gut 7	12	46.7	Piles in shed	No	.			breeder house	none	50	40	15	30000	70	sitting undisturbed		none		overfilled dry stack shed
10	AL	11	2018-02-23	2	Toe 8	0	32.9	Piles in dry shed	No	.			breeder house	none	50	40	15	30000	70	sitting undisturbed		none		overfilled dry stack shed
10	AL	11	2018-02-23	2	Toe 9	0	30.9	Piles in dry shed	No	.			breeder house	none	50	40	15	30000	70	sitting undisturbed		none		overfilled dry stack shed
10	AL	11	2018-02-23	2	Gut 10	18	43.3	Piles in dry shed	No	.			breeder house	none	50	40	15	30000	70	sitting undisturbed		none		overfilled dry stack shed
10	AL	11	2018-02-23	2	Gut 11	18	56.2	Piles in dry shed	No	.			breeder house	none	50	40	15	30000	70	sitting undisturbed		none		overfilled dry stack shed
10	AL	11	2018-02-23	2	Gut 12	12	53.8	Piles in dry shed	No	.			breeder house	none	50	40	15	30000	70	sitting undisturbed		none		overfilled dry stack shed
10	AL	11	2018-02-23	2	Gut 13	24	52.1	Piles in dry shed	No	.			breeder house	none	50	40	15	30000	70	sitting undisturbed		none		overfilled dry stack shed
10	AL	11	2018-02-23	2	Gut 14	8	43.2	Piles in dry shed	No	.			breeder house	none	50	40	15	30000	70	sitting undisturbed		none		overfilled dry stack shed
10	AL	11	2018-02-23	3	Toe15	0	33	heap outside house	No	.			breeder house	none	15	10	10	1500	70	sitting undisturbed		none		overfilled dry stack shed
10	AL	11	2018-02-23	3	Toe16	0	36	heap outside house	No	.			breeder house	none	15	10	10	1500	70	sitting undisturbed		none		overfilled dry stack shed
10	AL	11	2018-02-23	3	Gut 17	12	53.1	heap outside house	No	.			breeder house	none	15	10	10	1500	70	sitting undisturbed		none		overfilled dry stack shed
10	AL	11	2018-02-23	3	Gut 18	12	45.1	heap outside house	No	.			breeder house	none	15	10	10	1500	70	sitting undisturbed		none		overfilled dry stack shed
10	AL	11	2018-02-23	3	Gut 19	12	43.3	heap outside house	No	.			breeder house	none	15	10	10	1500	70	sitting undisturbed		none		overfilled dry stack shed
10	AL	11	2018-02-23	3	Gut 20	6	37.2	heap outside house	No	.			breeder house	none	15	10	10	1500	70	sitting undisturbed		none		overfilled dry stack shed
10	AL	11	2018-02-23	3	Gut 21	12	50.1	heap outside house	No	.			breeder house	none	15	10	10	1500	70	sitting undisturbed		none		overfilled dry stack shed
11	AL	12	2018-02-23	1	Toe 1	0	23.3	piles	No	.			poultry house	none	40	20	20	16000	1	piles were from houses being actively cleaned out, no time sitting undisturbed		none					All Piles were outside house as houses were cleaned out
11	AL	12	2018-02-23	1	Toe 2	0	23.3	piles	No	.			poultry house	none	40	20	20	16000	1	piles were from houses being actively cleaned out, no time sitting undisturbed		none					All Piles were outside house as houses were cleaned out
11	AL	12	2018-02-23	1	Gut 3	0	23.3	piles	No	.			poultry house	none	40	20	20	16000	1	piles were from houses being actively cleaned out, no time sitting undisturbed		none					All Piles were outside house as houses were cleaned out
11	AL	12	2018-02-23	1	Gut 4	0	23.3	piles	No	.			poultry house	none	40	20	20	16000	1	piles were from houses being actively cleaned out, no time sitting undisturbed		none					All Piles were outside house as houses were cleaned out
11	AL	12	2018-02-23	1	Gut 5	0	23.3	piles	No	.			poultry house	none	40	20	20	16000	1	piles were from houses being actively cleaned out, no time sitting undisturbed		none					All Piles were outside house as houses were cleaned out
11	AL	12	2018-02-23	1	Gut 6	0	23.3	piles	No	.			poultry house	none	40	20	20	16000	1	piles were from houses being actively cleaned out, no time sitting undisturbed		none					All Piles were outside house as houses were cleaned out
11	AL	12	2018-02-23	1	Gut 7	0	23.3	piles	No	.			poultry house	none	40	20	20	16000	1	piles were from houses being actively cleaned out, no time sitting undisturbed		none					All Piles were outside house as houses were cleaned out
11	AL	12	2018-02-23	2	Toe 8	0	23.3	piles	No	.			poultry house	none	40	20	20	16000	1	piles were from houses being actively cleaned out, no time sitting undisturbed		none					All Piles were outside house as houses were cleaned out
11	AL	12	2018-02-23	2	Toe 9	0	23.3	piles	No	.			poultry house	none	40	20	20	16000	1	piles were from houses being actively cleaned out, no time sitting undisturbed		none					All Piles were outside house as houses were cleaned out
11	AL	12	2018-02-23	2	Gut 10	0	23.3	piles	No	.			poultry house	none	40	20	20	16000	1	piles were from houses being actively cleaned out, no time sitting undisturbed		none					All Piles were outside house as houses were cleaned out
11	AL	12	2018-02-23	2	Gut 11	0	23.3	piles	Yes	48000			poultry house	none	40	20	20	16000	1	piles were from houses being actively cleaned out, no time sitting undisturbed		none					All Piles were outside house as houses were cleaned out
11	AL	12	2018-02-23	2	Gut 12	0	23.3	piles	No	.			poultry house	none	40	20	20	16000	1	piles were from houses being actively cleaned out, no time sitting undisturbed		none					All Piles were outside house as houses were cleaned out
11	AL	12	2018-02-23	2	Gut 13	0	23.3	piles	No	.			poultry house	none	40	20	20	16000	1	piles were from houses being actively cleaned out, no time sitting undisturbed		none					All Piles were outside house as houses were cleaned out
11	AL	12	2018-02-23	2	Gut 14	0	23.3	piles	No	.			poultry house	none	40	20	20	16000	1	piles were from houses being actively cleaned out, no time sitting undisturbed		none					All Piles were outside house as houses were cleaned out
11	AL	12	2018-02-23	3	Toe15	0	23.3	piles	No	.			poultry house	none	40	20	20	16000	1	piles were from houses being actively cleaned out, no time sitting undisturbed		none					All Piles were outside house as houses were cleaned out
11	AL	12	2018-02-23	3	Toe16	0	23.3	piles	No	.			poultry house	none	40	20	20	16000	1	piles were from houses being actively cleaned out, no time sitting undisturbed		none					All Piles were outside house as houses were cleaned out
11	AL	12	2018-02-23	3	Gut 17	0	23.3	piles	No	.			poultry house	none	40	20	20	16000	1	piles were from houses being actively cleaned out, no time sitting undisturbed		none					All Piles were outside house as houses were cleaned out
11	AL	12	2018-02-23	3	Gut 18	0	23.3	piles	No	.			poultry house	none	40	20	20	16000	1	piles were from houses being actively cleaned out, no time sitting undisturbed		none					All Piles were outside house as houses were cleaned out
11	AL	12	2018-02-23	3	Gut 19	0	23.3	piles	No	.			poultry house	none	40	20	20	16000	1	piles were from houses being actively cleaned out, no time sitting undisturbed		none					All Piles were outside house as houses were cleaned out
11	AL	12	2018-02-23	3	Gut 20	0	23.3	piles	No	.			poultry house	none	40	20	20	16000	1	piles were from houses being actively cleaned out, no time sitting undisturbed		none					All Piles were outside house as houses were cleaned out
11	AL	12	2018-02-23	3	Gut 21	0	23.3	piles	No	.			poultry house	none	40	20	20	16000	1	piles were from houses being actively cleaned out, no time sitting undisturbed		none					All Piles were outside house as houses were cleaned out
11	AL	12	2018-02-23	4	Gut 22	0	23.3	piles	No	.			poultry house	none	40	20	20	16000	1	piles were from houses being actively cleaned out, no time sitting undisturbed		none					All Piles were outside house as houses were cleaned out
11	AL	12	2018-02-23	4	Gut 23	0	23.3	piles	No	.			poultry house	none	40	20	20	16000	1	piles were from houses being actively cleaned out, no time sitting undisturbed		none					All Piles were outside house as houses were cleaned out
11	AL	12	2018-02-23	4	Gut 24	0	23.3	piles	Yes	280000			poultry house	none	40	20	20	16000	1	piles were from houses being actively cleaned out, no time sitting undisturbed		none					All Piles were outside house as houses were cleaned out
11	AL	12	2018-02-23	4	Gut 25	0	23.3	piles	No	.			poultry house	none	40	20	20	16000	1	piles were from houses being actively cleaned out, no time sitting undisturbed		none					All Piles were outside house as houses were cleaned out
11	AL	12	2018-02-23	4	Gut 26	0	23.3	piles	No	.			poultry house	none	40	20	20	16000	1	piles were from houses being actively cleaned out, no time sitting undisturbed		none					All Piles were outside house as houses were cleaned out
11	AL	12	2018-02-23	4	Gut 27	0	23.3	piles	Yes	<0.45			poultry house	none	40	20	20	16000	1	piles were from houses being actively cleaned out, no time sitting undisturbed		none					All Piles were outside house as houses were cleaned out
11	AL	12	2018-02-23	4	Gut 28	0	23.3	piles	No	.			poultry house	none	40	20	20	16000	1	piles were from houses being actively cleaned out, no time sitting undisturbed		none					All Piles were outside house as houses were cleaned out
12	AL	3	2018-02-26	1	Toe 1	.	.	piles	No	.			.
				1	Toe 2	.	.	piles	No	.			.
				1	Gut 3	.	.	piles	No	.			.
				1	Gut 4	.	.	piles	No	.			.
				1	Gut 5	.	.	piles	No	.			.
				1	Gut 6	.	.	piles	No	.			.
				1	Gut 7	.	.	piles	No	.			.
				2	Toe 8	.	.	piles	No	.			.
				2	Toe 9	.	.	piles	No	.			.
				2	Gut 10	.	.	piles	No	.			.
				2	Gut 11	.	.	piles	No	.			.
				2	Gut 12	.	.	piles	No	.			.
				2	Gut 13	.	.	piles	No	.			.
				2	Gut 14	.	.	piles	No	.			.
				3	Toe15	.	.	piles	No	.			.
				3	Toe16	.	.	piles	No	.			.
				3	Gut 17	.	.	piles	No	.			.
				3	Gut 18	.	.	piles	No	.			.
				3	Gut 19	.	.	piles	No	.			.
				3	Gut 20	.	.	piles	No	.			.
				3	Gut 21	.	.	piles	No	.			.
13	FL	14	2018-03-06	1	Toe 1	surface	65.9	surface samples	No	.			.
				1	Toe 2	surface	65.9	surface samples	No	.			.
				1	Gut 3	surface	65.9	surface samples	No	.			.
				1	Gut 4	surface	65.9	surface samples	No	.			.
				1	Gut 5	surface	65.9	surface samples	Yes	<0.45			.
				1	Gut 6	surface	65.9	surface samples	No	.			.
				1	Gut 7	surface	65.9	surface samples	No	.			.
				2	Toe 8	surface	65.2	surface samples	No	.			.
				2	Toe 9	surface	65.2	surface samples	No	.			.
				2	Gut 10	surface	65.2	surface samples	No	.			.
				2	Gut 11	surface	65.2	surface samples	No	.			.
				2	Gut 12	surface	65.2	surface samples	No	.			.
				2	Gut 13	surface	65.2	surface samples	No	.			.
				2	Gut 14	surface	65.2	surface samples	No	.			.
				3	Toe15	surface	64.7	surface samples	No	.			.
				3	Toe16	surface	64.7	surface samples	No	.			.
				3	Gut 17	surface	64.7	surface samples	No	.			.
				3	Gut 18	surface	64.7	surface samples	No	.			.
				3	Gut 19	surface	64.7	surface samples	No	.			.
				3	Gut 20	surface	64.7	surface samples	No	.			.
				3	Gut 21	surface	64.7	surface samples	No	.			.
14	GA	1	2018-03-14	1	Toe 1	surface	72.2	pile	No	.			poultry house	fully enclosed buiding						sitting undisturbed		fully enclosed
14	GA	1	2018-03-14	1	Toe 2	surface	72.2	pile	No	.			poultry house	fully enclosed buiding						sitting undisturbed		fully enclosed
14	GA	1	2018-03-14	1	Gut 3	surface	72.2	pile	No	.			poultry house	fully enclosed buiding						sitting undisturbed		fully enclosed
14	GA	1	2018-03-14	1	surface	0	72.2	pile	No	.			poultry house	fully enclosed buiding						sitting undisturbed		fully enclosed
14	GA	1	2018-03-14	1	surface	0	72.2	pile	No	.			poultry house	fully enclosed buiding						sitting undisturbed		fully enclosed
14	GA	1	2018-03-14	1	surface	0	72.2	pile	No	.			poultry house	fully enclosed buiding						sitting undisturbed		fully enclosed
14	GA	1	2018-03-14	1	surface	0	72.2	pile	No	.			poultry house	fully enclosed buiding						sitting undisturbed		fully enclosed
14	GA	1	2018-03-14	2	surface	0	72.2	pile	No	.			poultry house	fully enclosed buiding						sitting undisturbed		fully enclosed
14	GA	1	2018-03-14	2	surface	0	72.2	pile	No	.			poultry house	fully enclosed buiding						sitting undisturbed		fully enclosed
14	GA	1	2018-03-14	2	surface	0	72.2	pile	Yes	>280000			poultry house	fully enclosed buiding						sitting undisturbed		fully enclosed
14	GA	1	2018-03-14	2	surface	0	72.2	pile	No	.			poultry house	fully enclosed buiding						sitting undisturbed		fully enclosed
14	GA	1	2018-03-14	2	surface	0	72.2	pile	No	.			poultry house	fully enclosed buiding						sitting undisturbed		fully enclosed
14	GA	1	2018-03-14	2	surface	0	72.2	pile	No	.			poultry house	fully enclosed buiding						sitting undisturbed		fully enclosed
14	GA	1	2018-03-14	2	surface	0	72.2	pile	No	.			poultry house	fully enclosed buiding						sitting undisturbed		fully enclosed
14	GA	1	2018-03-14	3	surface	0	72.2	pile	No	.			poultry house	fully enclosed buiding						sitting undisturbed		fully enclosed
14	GA	1	2018-03-14	3	surface	0	72.2	pile	No	.			poultry house	fully enclosed buiding						sitting undisturbed		fully enclosed
14	GA	1	2018-03-14	3	surface	0	72.2	pile	No	.			poultry house	fully enclosed buiding						sitting undisturbed		fully enclosed
14	GA	1	2018-03-14	3	surface	0	72.2	pile	No	.			poultry house	fully enclosed buiding						sitting undisturbed		fully enclosed
14	GA	1	2018-03-14	3	surface	0	72.2	pile	No	.			poultry house	fully enclosed buiding						sitting undisturbed		fully enclosed
14	GA	1	2018-03-14	3	surface	0	72.2	pile	Yes	>280000			poultry house	fully enclosed buiding						sitting undisturbed		fully enclosed
14	GA	1	2018-03-14	3	surface	0	72.2	pile	No	.			poultry house	fully enclosed buiding						sitting undisturbed		fully enclosed
15	AL	5	2018-03-22	1	Toe 1	0	24.6	pile dry stack	No	.			poultry house	no	70	40	8	22400	35	undisturbed		no
15	AL	5	2018-03-22	1	Toe 2	0	21.2	pile dry stack	No	.			poultry house	no	70	40	8	22400	35	undisturbed		no
15	AL	5	2018-03-22	1	Gut 3	24	59.7	pile dry stack	No	.			poultry house	no	70	40	8	22400	35	undisturbed		no
15	AL	5	2018-03-22	1	Gut 4	8	51.6	pile dry stack	No	.			poultry house	no	70	40	8	22400	35	undisturbed		no
15	AL	5	2018-03-22	1	Gut 5	12	59.6	pile dry stack	No	.			poultry house	no	70	40	8	22400	35	undisturbed		no
15	AL	5	2018-03-22	1	Gut 6	6	45.7	pile dry stack	No	.			poultry house	no	70	40	8	22400	35	undisturbed		no
15	AL	5	2018-03-22	1	Gut 7	24	60.7	pile dry stack	No	.			poultry house	no	70	40	8	22400	35	undisturbed		no
15	AL	5	2018-03-22	2	Toe 8	0	33.1	pile dry stack	No	.			poultry house	no	70	40	8	22400	154	undisturbed		no
15	AL	5	2018-03-22	2	Toe 9	0	30.5	pile dry stack	No	.			poultry house	no	70	40	8	22400	154	undisturbed		no
15	AL	5	2018-03-22	2	Gut 10	24	71.4	pile dry stack	No	.			poultry house	no	70	40	8	22400	154	undisturbed		no
15	AL	5	2018-03-22	2	Gut 11	18	43.9	pile dry stack	No	.			poultry house	no	70	40	8	22400	154	undisturbed		no
15	AL	5	2018-03-22	2	Gut 12	24	76.2	pile dry stack	No	.			poultry house	no	70	40	8	22400	154	undisturbed		no
15	AL	5	2018-03-22	2	Gut 13	6	59.4	pile dry stack	No	.			poultry house	no	70	40	8	22400	154	undisturbed		no
15	AL	5	2018-03-22	2	Gut 14	12	67.5	pile dry stack	No	.			poultry house	no	70	40	8	22400	154	undisturbed		no
15	AL	5	2018-03-22	3	Toe15	0	25.8	pile dry stack	No	.			poultry house	no	70	40	8	22400	35	undisturbed		no
15	AL	5	2018-03-22	3	Toe16	0	29.3	pile dry stack	No	.			poultry house	no	70	40	8	22400	35	undisturbed		no
15	AL	5	2018-03-22	3	Gut 17	24	52.4	pile dry stack	No	.			poultry house	no	70	40	8	22400	35	undisturbed		no
15	AL	5	2018-03-22	3	Gut 18	24	54.1	pile dry stack	No	.			poultry house	no	70	40	8	22400	35	undisturbed		no
15	AL	5	2018-03-22	3	Gut 19	18	57.6	pile dry stack	No	.			poultry house	no	70	40	8	22400	35	undisturbed		no
15	AL	5	2018-03-22	3	Gut 20	18	55.8	pile dry stack	No	.			poultry house	no	70	40	8	22400	35	undisturbed		no
15	AL	5	2018-03-22	3	Gut 21	24	63.8	pile dry stack	No	.			poultry house	no	70	40	8	22400	35	undisturbed		no
16	AL	6	2018-03-22	1	Toe 1	0	16.9	piles	No	.			poultry house	no	50	40	10	120000	182	undisturbed		no
16	AL	6	2018-03-22	1	Toe 2	0	20.7	piles	No	.			poultry house	no	50	40	10	120000	182	undisturbed		no
16	AL	6	2018-03-22	1	Gut 3	12	35.9	piles	No	.			poultry house	no	50	40	10	120000	182	undisturbed		no
16	AL	6	2018-03-22	1	Gut 4	12	39.9	piles	No	.			poultry house	no	50	40	10	120000	182	undisturbed		no
16	AL	6	2018-03-22	1	Gut 5	6	32.1	piles	No	.			poultry house	no	50	40	10	120000	182	undisturbed		no
16	AL	6	2018-03-22	1	Gut 6	12	44.6	piles	No	.			poultry house	no	50	40	10	120000	182	undisturbed		no
16	AL	6	2018-03-22	1	Gut 7	6	38	piles	No	.			poultry house	no	50	40	10	120000	154	undisturbed		no
16	AL	6	2018-03-22	2	Toe 8	0	15.1	piles	No	.			poultry house	no	50	40	10	120000	154	undisturbed		no
16	AL	6	2018-03-22	2	Toe 9	0	14.7	piles	No	.			poultry house	no	50	40	10	120000	154	undisturbed		no
16	AL	6	2018-03-22	2	Gut 10	6	16.3	piles	No	.			poultry house	no	50	40	10	120000	154	undisturbed		no
16	AL	6	2018-03-22	2	Gut 11	12	20.1	piles	No	.			poultry house	no	50	40	10	120000	154	undisturbed		no
16	AL	6	2018-03-22	2	Gut 12	6	17.9	piles	No	.			poultry house	no	50	40	10	120000	154	undisturbed		no
16	AL	6	2018-03-22	2	Gut 13	12	19.2	piles	No	.			poultry house	no	50	40	10	120000	154	undisturbed		no
16	AL	6	2018-03-22	2	Gut 14	6	15.7	piles	No	.			poultry house	no	50	40	10	120000	35	undisturbed		no
16	AL	6	2018-03-22	3	Toe15	0	17.4	piles	No	.			poultry house	no	50	40	10	120000	35	undisturbed		no
16	AL	6	2018-03-22	3	Toe16	0	17.5	piles	No	.			poultry house	no	50	40	10	120000	35	undisturbed		no
16	AL	6	2018-03-22	3	Gut 17	12	34.4	piles	No	.			poultry house	no	50	40	10	120000	35	undisturbed		no
16	AL	6	2018-03-22	3	Gut 18	6	26.4	piles	No	.			poultry house	no	50	40	10	120000	35	undisturbed		no
16	AL	6	2018-03-22	3	Gut 19	24	28.1	piles	No	.			poultry house	no	50	40	10	120000	35	undisturbed		no
16	AL	6	2018-03-22	3	Gut 20	6	23.3	piles	No	.			poultry house	no	50	40	10	120000	35	undisturbed		no
16	AL	6	2018-03-22	3	Gut 21	12	33.4	piles	No	.			poultry house	no
17	AL	9	2018-03-28	1	Toe 1	0	20.2	Broiler farm dry stack shed	No	.			broiler houses	no	20	6	2	240	42	undisturbed		no
17	AL	9	2018-03-28	1	Toe 2	0	21.2	Broiler farm dry stack shed	No	.			broiler houses	no	20	6	2	240	42	undisturbed		no
17	AL	9	2018-03-28	1	Gut 3	12	29.3	Broiler farm dry stack shed	No	.			broiler houses	no	20	6	2	240	42	undisturbed		no
17	AL	9	2018-03-28	1	Gut 4	8	27.3	Broiler farm dry stack shed	No	.			broiler houses	no	20	6	2	240	42	undisturbed		no
17	AL	9	2018-03-28	1	Gut 5	12	27.3	Broiler farm dry stack shed	No	.			broiler houses	no	20	6	2	240	42	undisturbed		no
17	AL	9	2018-03-28	1	Gut 6	6	31.8	Broiler farm dry stack shed	No	.			broiler houses	no	20	6	2	240	42	undisturbed		no
17	AL	9	2018-03-28	1	Gut 7	12	32.6	Broiler farm dry stack shed	No	.			broiler houses	no	20	6	2	240	42	undisturbed		no
17	AL	9	2018-03-28	2	Toe 8	0	22.2	Broiler farm dry stack shed	No	.			broiler houses	no	15	20	6	1800	98-112	undisturbed		no
17	AL	9	2018-03-28	2	Toe 9	0	21.5	Broiler farm dry stack shed	No	.			broiler houses	no	15	20	6	1800	98-112	undisturbed		no
17	AL	9	2018-03-28	2	Gut 10	12	38.2	Broiler farm dry stack shed	No	.			broiler houses	no	15	20	6	1800	98-113	undisturbed		no
17	AL	9	2018-03-28	2	Gut 11	12	40.5	Broiler farm dry stack shed	No	.			broiler houses	no	15	20	6	1800	98-114	undisturbed		no
17	AL	9	2018-03-28	2	Gut 12	6	30.6	Broiler farm dry stack shed	No	.			broiler houses	no	15	20	6	1800	98-115	undisturbed		no
17	AL	9	2018-03-28	2	Gut 13	12	36.1	Broiler farm dry stack shed	No	.			broiler houses	no	15	20	6	1800	98-116	undisturbed		no
17	AL	9	2018-03-28	2	Gut 14	12	31	Broiler farm dry stack shed	No	.			broiler houses	no	15	20	6	1800	98-117	undisturbed		no
17	AL	9	2018-03-28	3	Toe15	0	24.4	Broiler farm dry stack shed	No	.			broiler houses	no	15	20	6	1800	98-118	undisturbed		no
17	AL	9	2018-03-28	3	Toe16	0	21.7	Broiler farm dry stack shed	No	.			broiler houses	no	15	20	6	1800	98-119	undisturbed		no
17	AL	9	2018-03-28	3	Gut 17	12	40.2	Broiler farm dry stack shed	No	.			broiler houses	no	15	20	6	1800	98-120	undisturbed		no
17	AL	9	2018-03-28	3	Gut 18	18	42.9	Broiler farm dry stack shed	No	.			broiler houses	no	15	20	6	1800	98-121	undisturbed		no
17	AL	9	2018-03-28	3	Gut 19	12	26.6	Broiler farm dry stack shed	No	.			broiler houses	no	15	20	6	1800	98-122	undisturbed		no
17	AL	9	2018-03-28	3	Gut 20	18	39.7	Broiler farm dry stack shed	No	.			broiler houses	no	15	20	6	1800	98-123	undisturbed		no
17	AL	9	2018-03-28	3	Gut 21	6	36.3	Broiler farm dry stack shed	No	.			broiler houses	no	15	20	6	1800	98-124	undisturbed		no
18	AL	10	2018-03-28	1	Toe 1	0	33.7	pile	No	.			poultry house	no	7	5	3	105	14	undisturbed		no					Samples were collected from broiler houses and sampled from dry stack shed
18	AL	10	2018-03-28	1	Toe 2	0	47.6	pile	No	.			poultry house	no	7	5	3	105	14	undisturbed		no
18	AL	10	2018-03-28	1	Gut 3	18	53.4	pile	No	.			poultry house	no	7	5	3	105	14	undisturbed		no
18	AL	10	2018-03-28	1	Gut 4	6	54.2	pile	No	.			poultry house	no	7	5	3	105	14	undisturbed		no
18	AL	10	2018-03-28	1	Gut 5	24	45.7	pile	No	.			poultry house	no	7	5	3	105	14	undisturbed		no
18	AL	10	2018-03-28	1	Gut 6	24	39	pile	No	.			poultry house	no	7	5	3	105	14	undisturbed		no
18	AL	10	2018-03-28	1	Gut 7	18	32.9	pile	No	.			poultry house	no	7	5	3	105	14	undisturbed		no
18	AL	10	2018-03-28	2	Toe 8	0	51.4	shed	No	.			poultry house	no	10	40	8	3200	21	undisturbed		no
18	AL	10	2018-03-28	2	Toe 9	0	37.6	shed	No	.			poultry house	no	10	40	8	3200	21	undisturbed		no
18	AL	10	2018-03-28	2	Gut 10	24	51.1	shed	No	.			poultry house	no	10	40	8	3200	21	undisturbed		no
18	AL	10	2018-03-28	2	Gut 11	6	56.6	shed	No	.			poultry house	no	10	40	8	3200	21	undisturbed		no
18	AL	10	2018-03-28	2	Gut 12	24	63.6	shed	No	.			poultry house	no	10	40	8	3200	21	undisturbed		no
18	AL	10	2018-03-28	2	Gut 13	18	61.2	shed	No	.			poultry house	no	10	40	8	3200	21	undisturbed		no
18	AL	10	2018-03-28	2	Gut 14	24	64.6	shed	No	.			poultry house	no	10	40	8	3200	21	undisturbed		no
18	AL	10	2018-03-28	3	Toe15	0	42.7	shed	No	.			poultry house	no	10	40	10	4000	84-105	undisturbed		no
18	AL	10	2018-03-28	3	Toe16	0	49.3	shed	No	.			poultry house	no	10	40	10	4000	84-106	undisturbed		no
18	AL	10	2018-03-28	3	Gut 17	18	66.8	shed	No	.			poultry house	no	10	40	10	4000	84-107	undisturbed		no
18	AL	10	2018-03-28	3	Gut 18	18	45.2	shed	No	.			poultry house	no	10	40	10	4000	84-108	undisturbed		no
18	AL	10	2018-03-28	3	Gut 19	6	36.6	shed	No	.			poultry house	no	10	40	10	4000	84-109	undisturbed		no
18	AL	10	2018-03-28	3	Gut 20	18	48.7	shed	No	.			poultry house	no	10	40	10	4000	84-110	undisturbed		no
18	AL	10	2018-03-28	3	Gut 21	18	68.1	shed	No	.			poultry house	no	10	40	10	4000	84-111	undisturbed		no
19	FL	8	2018-04-10	1		.	.	samples in one bag	No	.			.
				1		.	.	samples in one bag	No	.			.
				1		.	.	samples in one bag	No	.			.
				1		.	.	samples in one bag	No	.			.
				1		.	.	samples in one bag	No	.			.
				1		.	.	samples in one bag	No	.			.
				1		.	.	samples in one bag	No	.			.
				2		.	.	samples in one bag	No	.			.
				2		.	.	samples in one bag	No	.			.
				2		.	.	samples in one bag	No	.			.
				2		.	.	samples in one bag	No	.			.
				2		.	.	samples in one bag	No	.			.
				2		.	.	samples in one bag	No	.			.
				2		.	.	samples in one bag	No	.			.
				3		.	.	samples in one bag	No	.			.
				3		.	.	samples in one bag	No	.			.
				3		.	.	samples in one bag	No	.			.
				3		.	.	samples in one bag	No	.			.
				3		.	.	samples in one bag	No	.			.
				3		.	.	samples in one bag	No	.			.
				3		.	.	samples in one bag	No	.			.
20	FL	14	2018-05-08	1	Toe 1	.	24.7	.	No	.			.
				1	Toe 2	.	25	.	No	.			.
				1	Gut 3	.	.	.	No	.			.
				1	Gut 4	.	23.8	.	No	.			.
				1	Gut 5	.	23.7	.	No	.			.
				1	Gut 6	.	24.4	.	No	.			.
				1	Gut 7	.	26.3	.	No	.			.
				2	Toe 8	.	24.1	.	No	.			.
				2	Toe 9	.	.	.	No	.			.
				2	Gut 10	.	23.8	.	No	.			.
				2	Gut 11	.	.	.	No	.			.
				2	Gut 12	.	24.7	.	No	.			.
				2	Gut 13	.	26.3	.	No	.			.
				2	Gut 14	.	25.6	.	No	.			.
				3	Toe15	.	26.2	.	No	.			.
				3	Toe16	.	.	.	No	.			.
				3	Gut 17	.	.	.	No	.			.
				3	Gut 18	.	24.6	.	No	.			.
				3	Gut 19	.	24.8	.	No	.			.
				3	Gut 20	.	25.7	.	No	.			.
				3	Gut 21	.	.	.	No	.			.
21	AL	11	2018-05-10	1	Toe 1	0	32.2	Piles in shed	No	.			.
				1	Toe 2	0	31.8	Piles in shed	No	.			.
				1	Gut 3	18	36.9	Piles in shed	No	.			.
				1	Gut 4	6	32.8	Piles in shed	No	.			.
				1	Gut 5	18	46.3	Piles in shed	No	.			.
				1	Gut 6	6	39.2	Piles in shed	No	.			.
				1	Gut 7	24	38.9	Piles in shed	No	.			.
				2	Toe 8	0	34	Piles in dry shed	No	.			.
				2	Toe 9	0	33.1	Piles in dry shed	No	.			.
				2	Gut 10	24	45.2	Piles in dry shed	No	.			.
				2	Gut 11	6	36.9	Piles in dry shed	No	.			.
				2	Gut 12	24	46.1	Piles in dry shed	No	.			.
				2	Gut 13	6	42.2	Piles in dry shed	No	.			.
				2	Gut 14	24	49.1	Piles in dry shed	No	.			.
				3	Toe15	0	43.5	heap outside house	No	.			.
				3	Toe16	0	45.1	heap outside house	No	.			.
				3	Gut 17	24	43.3	heap outside house	No	.			.
				3	Gut 18	6	43.2	heap outside house	No	.			.
				3	Gut 19	24	48.2	heap outside house	No	.			.
				3	Gut 20	6	46.6	heap outside house	No	.			.
				3	Gut 21	18	44.9	heap outside house	No	.			.
22	TX	7	2018-05-15	1	Toe 1	0	33.3	pasture with 70-100 birds	No	.			Pasture flock (70-100 birds, relocated weekly)	open pasture, dog present with flock						none		none		pasture
				1	Toe 2	surface	33.3	pasture with 70-100 birds	No	.			Pasture flock (70-100 birds, relocated weekly)	open pasture, dog present with flock						none		none		pasture
				1	Gut 3	surface	33.3	pasture with 70-100 birds	No	.			Pasture flock (70-100 birds, relocated weekly)	open pasture, dog present with flock						none		none		pasture
				1	Gut 4	surface	33.3	pasture with 70-100 birds	No	.			Pasture flock (70-100 birds, relocated weekly)	open pasture, dog present with flock						none		none		pasture
				1	Gut 5	surface	33.3	pasture with 70-100 birds	No	.			Pasture flock (70-100 birds, relocated weekly)	open pasture, dog present with flock						none		none		pasture
				1	Gut 6	surface	33.3	pasture with 70-100 birds	No	.			Pasture flock (70-100 birds, relocated weekly)	open pasture, dog present with flock						none		none		pasture
				1	Gut 7	surface	33.3	pasture with 70-100 birds	No	.			Pasture flock (70-100 birds, relocated weekly)	open pasture, dog present with flock						none		none		pasture
				2	Toe 8	surface	33.3	pasture with 70-100 birds	No	.			Pasture flock (70-100 birds, relocated weekly)	open pasture, dog present with flock						none		none		pasture
				2	Toe 9	surface	33.3	pasture with 70-100 birds	No	.			Pasture flock (70-100 birds, relocated weekly)	open pasture, dog present with flock						none		none		pasture
				2	Gut 10	surface	33.3	pasture with 70-100 birds	No	.			Pasture flock (70-100 birds, relocated weekly)	open pasture, dog present with flock						none		none		pasture
				2	Gut 11	surface	33.3	pasture with 70-100 birds	No	.			Pasture flock (70-100 birds, relocated weekly)	open pasture, dog present with flock						none		none		pasture
				2	Gut 12	surface	33.3	pasture with 70-100 birds	No	.			Pasture flock (70-100 birds, relocated weekly)	open pasture, dog present with flock						none		none		pasture
				2	Gut 13	surface	33.3	pasture with 70-100 birds	No	.			Pasture flock (70-100 birds, relocated weekly)	open pasture, dog present with flock						none		none		pasture
				2	Gut 14	surface	33.3	pasture with 70-100 birds	No	.			Pasture flock (70-100 birds, relocated weekly)	open pasture, dog present with flock						none		none		pasture
				3	Toe15	surface	33.3	pasture with 70-100 birds	No	.			Pasture flock (70-100 birds, relocated weekly)	open pasture, dog present with flock						none		none		pasture
				3	Toe16	surface	33.3	pasture with 70-100 birds	No	.			Pasture flock (70-100 birds, relocated weekly)	open pasture, dog present with flock						none		none		pasture
				3	Gut 17	surface	33.3	pasture with 70-100 birds	No	.			Pasture flock (70-100 birds, relocated weekly)	open pasture, dog present with flock						none		none		pasture
				3	Gut 18	surface	33.3	pasture with 70-100 birds	No	.			Pasture flock (70-100 birds, relocated weekly)	open pasture, dog present with flock						none		none		pasture
				3	Gut 19	surface	33.3	pasture with 70-100 birds	No	.			Pasture flock (70-100 birds, relocated weekly)	open pasture, dog present with flock						none		none		pasture
				3	Gut 20	surface	33.3	pasture with 70-100 birds	No	.			Pasture flock (70-100 birds, relocated weekly)	open pasture, dog present with flock						none		none		pasture
				3	Gut 21	surface	33.3	pasture with 70-100 birds	No	.			Pasture flock (70-100 birds, relocated weekly)	open pasture, dog present with flock						none		none		pasture
23	TX	24	2018-05-15	1	Toe 1	surface	33.3	pasture with 70-100 birds	No	.			Pasture flock (70-100 birds, relocated weekly)	open pasture						none		none		pasture
				1	Toe 2	surface	33.3	pasture with 70-100 birds	No	.			Pasture flock (70-100 birds, relocated weekly)	open pasture						none		none		pasture
				1	Gut 3	surface	33.3	pasture with 70-100 birds	No	.			Pasture flock (70-100 birds, relocated weekly)	open pasture						none		none		pasture
				1	Gut 4	surface	33.3	pasture with 70-100 birds	No	.			Pasture flock (70-100 birds, relocated weekly)	open pasture						none		none		pasture
				1	Gut 5	surface	33.3	pasture with 70-100 birds	No	.			Pasture flock (70-100 birds, relocated weekly)	open pasture						none		none		pasture
				1	Gut 6	surface	33.3	pasture with 70-100 birds	No	.			Pasture flock (70-100 birds, relocated weekly)	open pasture						none		none		pasture
				1	Gut 7	surface	33.3	pasture with 70-100 birds	No	.			Pasture flock (70-100 birds, relocated weekly)	open pasture						none		none		pasture
				2	Toe 8	surface	33.3	pasture with 70-100 birds	No	.			Pasture flock (70-100 birds, relocated weekly)	open pasture						none		none		pasture
				2	Toe 9	surface	33.3	pasture with 70-100 birds	No	.			Pasture flock (70-100 birds, relocated weekly)	open pasture						none		none		pasture
				2	Gut 10	surface	33.3	pasture with 70-100 birds	No	.			Pasture flock (70-100 birds, relocated weekly)	open pasture						none		none		pasture
				2	Gut 11	surface	33.3	pasture with 70-100 birds	No	.			Pasture flock (70-100 birds, relocated weekly)	open pasture						none		none		pasture
				2	Gut 12	surface	33.3	pasture with 70-100 birds	No	.			Pasture flock (70-100 birds, relocated weekly)	open pasture						none		none		pasture
				2	Gut 13	surface	33.3	pasture with 70-100 birds	No	.			Pasture flock (70-100 birds, relocated weekly)	open pasture						none		none		pasture
				2	Gut 14	surface	33.3	pasture with 70-100 birds	No	.			Pasture flock (70-100 birds, relocated weekly)	open pasture						none		none		pasture
				3	Toe15	surface	33.3	pasture with 70-100 birds	No	.			Pasture flock (70-100 birds, relocated weekly)	open pasture						none		none		pasture
				3	Toe16	surface	33.3	pasture with 70-100 birds	No	.			Pasture flock (70-100 birds, relocated weekly)	open pasture						none		none		pasture
				3	Gut 17	surface	33.3	pasture with 70-100 birds	No	.			Pasture flock (70-100 birds, relocated weekly)	open pasture						none		none		pasture
				3	Gut 18	surface	33.3	pasture with 70-100 birds	No	.			Pasture flock (70-100 birds, relocated weekly)	open pasture						none		none		pasture
				3	Gut 19	surface	33.3	pasture with 70-100 birds	No	.			Pasture flock (70-100 birds, relocated weekly)	open pasture						none		none		pasture
				3	Gut 20	surface	33.3	pasture with 70-100 birds	No	.			Pasture flock (70-100 birds, relocated weekly)	open pasture						none		none		pasture
				3	Gut 21	surface	33.3	pasture with 70-100 birds	No	.			Pasture flock (70-100 birds, relocated weekly)	open pasture						none		none		pasture
